# Supplementary material for: Advantages of Continuous and Non-Invasive Glucose Monitoring in the Geriatric Population: A Systematic Review
Source: J Clin Med. 2026 Apr 22;15(9):3194. doi: 10.3390/jcm15093194 (PMC13163918; doi:10.3390/jcm15093194)
Supplement: Supplementary file 1 [file jcm-15-03194-s001.zip]

Archive with 1 entries (1 files):
- jcm-4229827-supplementary.pdf
